# Supplementary material for: An 8-gene mRNA expression profile in circulating tumor cells predicts response to aromatase inhibitors in metastatic breast cancer patients
Source: BMC Cancer. 2016 Feb 18;16:123. doi: 10.1186/s12885-016-2155-y (PMC4759736; doi:10.1186/s12885-016-2155-y)
Supplement: Additional file 2: Figure S2. — Kaplan-Meier curve as defined by CTC count for the total cohort of 78 patients. Blue (0): <5 CTCs at baseline; red (1): ≥5 CTCs at baseline. (XLSX 15 kb) [file 12885_2016_2155_MOESM2_ESM.xlsx]

## Sheet: Suppl table A1
Supplementary Table A1
Cohort of in- (N=45) and excluded (N=33) patients and their clinico-pathological characteristics
Characteristic		No. of patients		%		No. of patients		%		P-value§
All patients		45		1		33		1
Time between primary surgery and CTC sampling (DFI)
≤ 5 years		16		0.355556		12		0.363636		0.101**
>5 years		21		0.466667		18		0.545455
primary not removed		8		0.177778		3		0.0909091
Age at CTC sampling
≤ 50 years		4		0.0888889		4		0.121212		0.595**
>50 years		41		0.911111		29		0.878788
Menopausal status
premenopausal		2		0.0444444		2		0.0606061		0.361#
postmenopausal		43		0.955556		31		0.939394
Histologic grade (Bloom-Richardson)
I, well differentiated		5		0.111111		6		0.181818		0.416
II, moderately differentiated		23		0.511111		12		0.363636
III, poorly differentiated		4		0.0888889		4		0.121212
unknown		13		0.288889		11		0.333333
Pathological tumor size
pT1, ≤2 cm		20		0.444444		11		0.333333		0.278
pT2-4, >2 cm		22		0.488889		20		0.606061
unknown		3		0.0666667		2		0.0606061
Lymph nodes involved
no		14		0.311111		18		0.545455		0.031
yes		27		0.6		12		0.363636
unknown		4		0.0888889		3		0.0909091
ERa status†
negative		1		0.0222222		0		0		0.403
positive		44		0.977778		31		0.939394
unknown		0		0		2		0.0606061
PgR status†
negative		5		0.111111		6		0.181818		0.272
positive		36		0.8		21		0.636364
unknown		4		0.0888889		6		0.181818
HER2/neu status†
negative		37		0.822222		21		0.636364		0.866
positive		3		0.0666667		2		0.0606061
unknown		5		0.111111		10		0.30303
Histological type
lobular		13		0.288889		1		0.030303		0.029
ductal		28		0.622222		27		0.818182
ductolobular		3		0.0666667		3		0.0909091
ductal, signet-cell		1		0.0222222		0		0
unknown		0		0		2		0.0606061
Adjuvant chemotherapy
no		31		0.688889		24		0.727273		0.713
yes		14		0.311111		9		0.272727
Adjuvant hormonal therapy
no		24		0.533333		17		0.515152		0.874
yes		21		0.466667		16		0.484848
Any adjuvant therapy
no		22		0.488889		16		0.484848		0.972
yes		23		0.511111		17		0.515152
Site of metastasis
visceral		5		0.111111		7		0.212121		0.317
non-visceral		26		0.577778		14		0.424242
both		14		0.311111		12		0.363636
1st line treatment
anastrozol		15		0.333333		14		0.424242		0.009
letrozol		16		0.355556		17		0.515152
exemestane		14		0.311111		1		0.030303
unknown		0		0		1		0.030303
Median progression-free survival (PFS in days; range)*		358 (14 - 1255)				0 (0 - 65)
Median baseline CTC count (range in 7.5 mL blood)		8 (0 - 32,492)				548 (40 - 1694)
* Also includes censoring data from patients censored at last follow-up date
† As retrieved from pathology reports
§P for χ2 test, # Fisher's exact, ** Mann-Whitney U
